# Supplementary material for: #Yourpalaeolife: Interrogating the Status of Fieldwork Among Early Career Palaeontology Researchers
Source: Ecol Evol. 2026 Jul 29;16(8):e74032. doi: 10.1002/ece3.74032 (PMC13420382; doi:10.1002/ece3.74032)
Supplement: Supplementary file 1 — Data S1: ece374032‐sup‐0001‐Supinfo1.zip. [file ECE3-16-e74032-s003.zip]

Archive with 50 entries (50 files):
- M1 BLR_BarriersFS_AccexRC.docx
- M10 BLR_BarriersFS_FundxRC.docx
- M11 BLR_BarriersFS_FundxRC.spv
- M12 BLR_BarriersFS_GeogxRC.spv
- M13 BLR_BarriersFS_LogixRC.spv
- M14 BLR_BarriersFS_NonexRC.spv
- M15 BLR_BarriersFS_StarxRC.spv
- M16 BLR_BarriersFS_SafexRC.spv
- M17 BLR_BarriersFS_TraixRC.spv
- M18 BLR_BarriersFS_UncexRC.spv
- M19 BLR_BarriersFSxRC.sav
- M2 BLR_BarriersFS_AccexRC.spv
- M20 BLR_BarriersFW_AdjuxRC.spv
- M21 BLR_BarriersFW_AdmixRC.spv
- M22 BLR_BarriersFW_ContxRC.docx
- M23 BLR_BarriersFW_ContxRC.spv
- M24 BLR_BarriersFW_DangxRC.spv
- M25 BLR_BarriersFW_DiscxRC.spv
- M26 BLR_BarriersFW_EnthxRC.spv
- M27 BLR_BarriersFW_EthixRC.spv
- M28 BLR_BarriersFW_FuInxRC.spv
- M29 BLR_BarriersFW_FuPaxRC.spv
- M3 BLR_BarriersFS_AdvexRC.spv
- M30 BLR_BarriersFW_LegaxRC.docx
- M31 BLR_BarriersFW_LegaxRC.spv
- M32 BLR_BarriersFW_NonexRC.spv
- M33 BLR_BarriersFW_PconxRC.spv
- M34 BLR_BarriersFW_PersxRC.spv
- M35 BLR_BarriersFW_PrDaxRC.spv
- M36 BLR_BarriersFW_PrLoxRC.spv
- M37 BLR_BarriersFW_PrTrxRC.spv
- M38 BLR_BarriersFW_TrFSxRC.docx
- M39 BLR_BarriersFW_TrFSxRC.spv
- M4 BLR_BarriersFS_CircxRC.spv
- M40 BLR_BarriersFWxRC.sav
- M41 BLR_DiscFS_AgexRC.spv
- M42 BLR_DiscFS_DisaxRC.spv
- M43 BLR_DiscFS_EthnxRC.spv
- M44 BLR_DiscFS_GendxRC.docx
- M45 BLR_DiscFS_GendxRC.spv
- M46 BLR_DiscFS_InterxRC.docx
- M47 BLR_DiscFS_InterxRC.spv
- M48 BLR_DiscFS_IntraxRC.spv
- M49 BLR_DiscFS_ModexRC.spv
- M5 BLR_BarriersFS_ConfxRC.spv
- M50 BLR_DiscFS_NonexRC.docx
- M6 BLR_BarriersFS_CostxRC.spv
- M7 BLR_BarriersFS_DevexRC.spv
- M8 BLR_BarriersFS_DiscxRC.docx
- M9 BLR_BarriersFS_DiscxRC.spv
