# Supplementary material for: #Yourpalaeolife: Interrogating the Status of Fieldwork Among Early Career Palaeontology Researchers
Source: Ecol Evol. 2026 Jul 29;16(8):e74032. doi: 10.1002/ece3.74032 (PMC13420382; doi:10.1002/ece3.74032)
Supplement: Supplementary file 2 — Data S2: ece374032‐sup‐0002‐Supinfo2.zip. [file ECE3-16-e74032-s002.zip]

Archive with 39 entries (39 files):
- M51 BLR_DiscFS_NonexRC.spv
- M52 BLR_DiscFS_RelixRC.spv
- M53 BLR_DiscFS_SeOrxRC.spv
- M54 BLR_DiscFW_AccexRC.spv
- M55 BLR_DiscFW_AgexRC.spv
- M56 BLR_DiscFW_EthnxRC.spv
- M57 BLR_DiscFW_GendxRC.docx
- M58 BLR_DiscFW_GendxRC.spv
- M59 BLR_DiscFW_ModexRC.docx
- M60 BLR_DiscFW_ModexRC.spv
- M61 BLR_DiscFW_NonexRC.docx
- M62 BLR_DiscFW_NonexRC.spv
- M63 BLR_DiscFW_ROInxRC.spv
- M64 BLR_DiscFW_RWInxRC.spv
- M65 BLR_DiscFW_SeOrxRC.spv
- M66 BLR_DiscFWxRC.sav
- M67 OLR_RCxEL.docx
- M68 OLR_RCxEL.spv
- M69 OLR_RCxFEX.docx
- M70 OLR_RCxFEX.spv
- M71 OLR_RCxFID.docx
- M72 OLR_RCxFID.spv
- M73 OLR_RCxFJ.docx
- M74 OLR_RCxFJ.spv
- M75 OLR_RCxFTM.docx
- M76 OLR_RCxFTM.spv
- M77 OLR_RCxGM.docx
- M78 OLR_RCxGM.spv
- M79 OLR_RCxGS.docx
- M80 OLR_RCxGS.spv
- M81 OLR_RCxNMT.docx
- M82 OLR_RCxNMT.spv
- M83 OLR_RCxSS.docx
- M84 OLR_RCxSS.spv
- M85 OLR_RCxTP.docx
- M86 OLR_RCxTP.spv
- M87 OLR_RCxTRxConf.sav
- M88 ConfidencexCareer Stage SPSS.docx
- M89 ConfidencexGenderID SPSS.docx
