# Supplementary material for: #Yourpalaeolife: Interrogating the Status of Fieldwork Among Early Career Palaeontology Researchers
Source: Ecol Evol. 2026 Jul 29;16(8):e74032. doi: 10.1002/ece3.74032 (PMC13420382; doi:10.1002/ece3.74032)
Supplement: Supplementary file 3 — Data S3: ece374032‐sup‐0003‐Supinfo3.zip. [file ECE3-16-e74032-s001.zip]

Archive with 8 entries (8 files):
- D1 #Yourpalaeolife_ the experience of early career palaeontologists and fieldwork PDF version.pdf
- D2 #Yourpalaeolife1_resultssummary_complete.xlsx
- D3 Open question ethical concerns SI.docx
- D4 Open question field skills comments and suggestions SI.docx
- D5 Open question other comments or suggestions SI.docx
- D6 Open question other field skills SI.docx
- D7 Open question reporting of unethical practices SI.docx
- D8 Open question why not organise fieldwork SI.docx
