# Supplementary material for: #Yourpalaeolife: Interrogating the Status of Fieldwork Among Early Career Palaeontology Researchers
Source: Ecol Evol. 2026 Jul 29;16(8):e74032. doi: 10.1002/ece3.74032 (PMC13420382; doi:10.1002/ece3.74032)
Supplement: Supplementary file 3 — Data S3: ece374032‐sup‐0003‐Supinfo3.zip. [file ECE3-16-e74032-s001.zip › D2 #Yourpalaeolife1_resultssummary_complete.xlsx]

## Sheet: S1 Respondent characteristics
Geography			Career stage				Age				Gender ID				Interest in Fieldwork
Country	Responses			Raw count	Percentage (total respondents)			Raw count	Percentage (total respondents)			Raw count	Percentage (total respondents)			Raw count	Percentage (total respondents)
Croatia	1		Researcher in palaeontology up to 5 years post-PhD	68	43.3121		<25 years old	22	14.0127		Male	69	43.949		No, I have never had an interest in pursuing fieldwork	8	5.09554
Israel	1		PhD candidate	89	56.6879		26-30 years old	58	36.9427		Female	69	43.949		Yes, I have previously had an interest in fieldwork, but now I do not	16	10.1911
Denmark	1						31-35 years old	51	32.4841		Non-binary	6	3.82166		Yes, I have an active interest in pursuing fieldwork	133	84.7134
Norway	1						36-40 years old	18	11.465		Prefer not to say	13	8.28025
Lesotho	1						>41 years old	8	5.09554
Zimbabwe	1
Austria	1		Career stage x Age								Career stage x Gender
Venezuela	1		Count of Respondent	Column Labels							Count of Respondent	Column Labels
Japan	1		Row Labels	<25 years old	>41 years old	26-30 years old	31-35 years old	36-40 years old	Grand Total		Row Labels	F	M	N		Grand Total
Andorra	1		PhD candidate	22	3	41	18	5	89		PhD candidate	43	31	5		79
Uruguay	1		Researcher in palaeontology up to 5 years post-PhD	0	5	17	33	13	68		Researcher in palaeontology up to 5 years post-PhD	26	38	1		65
Poland	1		Grand Total	22	8	58	51	18	157		Grand Total	69	69	6		144
Turkiye	1
Mexico	1						Chi square	p	9.8369e-08					Chi square	p	0.0436455
Madagascar	1
Morocco	1										Percentage of respondents who answered
Colombia	1										Row Labels	F	M	N
Hungary	1										PhD candidate	54.4304	39.2405	6.32911
Finland	1										Researcher in palaeontology up to 5 years post-PhD	40	58.4615	1.53846
Kenya	1
Romania	2
Chile	2
Taiwan	2
Ireland	2
Belgium	2
Pakistan	2
Netherlands	3
Russia	3
New Zealand	3
Argentina	3
Brazil	5
Sweden	5
Italy	6
China	6
Canada	7
Portugal	8
Switzerland	9
Spain	10
Australia	10
South Africa	11
Germany	15
France	17
UK	27
USA	32
No. countries	44

## Sheet: S2 Experience prePhD
Positive question responses - PrePhD Experience
			All respondents		Post-docs						PhD candidates
							Percentage of respondents of each gender						Percentage of respondents of each gender
			Raw count (all)	Percentage (all)	Raw count	Percentage	M %	F %	NB %		Raw count	Percentage	M %	F %	NB %
Fieldwork at undergrad			91	57.9618	38	55.8824	47.3684	65.3846	100		53	59.5506	61.2903	60.4651	60
Fieldwork at Masters			69	43.949	25	36.7647	36.8421	38.4615	100		44	49.4382	54.8387	48.8372	40
Field skills training at undergrad/Masters			71	45.2229	28	41.1765	34.2105	50	0		43	48.3146	58.0645	37.2093	60
None by choice			1	0.636943	0	0	0	0	0		1	1.1236	0	2.32558	0
No opportunity			14	8.9172	8	11.7647	7.89474	19.2308	0		6	6.74157	0	6.97674	0
Not a palaeo undergrad/Masters			12	7.64331	8	11.7647	13.1579	11.5385	0		4	4.49438	0	6.97674	20
Other			15	9.55414	5	7.35294	5.26316	11.5385	0		10	11.236	9.67742	11.6279	40
No opportunity where palaeo U/M studied			10	6.36943
No palaeo U/M and no other training			10	6.36943

## Sheet: S3 Training Field skills
Raw counts (all)							Raw counts (post-docs)							Raw count (PhDs)
	Before PhD	During PhD	After PhD	No training	No answer			Before PhD	During PhD	After PhD	No training	No answer			Before PhD	No answer
Fossil ID and dating	113	65	13	14	7		Fossil ID and dating	44	34	13	7	0		Fossil ID and dating	69	7
Fossil excavation	104	55	10	23	5		Fossil excavation	42	25	10	10	1		Fossil excavation	62	4
Fossil jacketing	63	43	9	57	10		Fossil jacketing	26	21	9	26	2		Fossil jacketing	37	8
Non-macro techniques	73	37	9	53	12		Non-macro techniques	29	16	9	25	4		Non-macro techniques	44	8
Geological sequence interpretation	114	36	9	24	9		Geological sequence interpretation	50	13	9	14	0		Geological sequence interpretation	64	9
Geological mapping	109	33	9	23	11		Geological mapping	48	13	9	11	1		Geological mapping	61	10
Identifying taphonomy	92	42	11	36	6		Identifying taphonomy	39	22	11	15	0		Identifying taphonomy	53	6
Site safety	67	41	10	54	11		Site safety	25	20	10	25	3		Site safety	42	8
Field team management	39	39	11	77	12		Field team management	15	21	11	34	2		Field team management	24	10
Ethics and law	61	38	9	61	11		Ethics and law	21	16	8	31	2		Ethics and law	40	9
Percentage (all who gave an answer)							Percentage (post-docs who gave an answer)							Percentage (PhDs who gave an answer)
	Before PhD	During PhD	After PhD	No training				Before PhD	During PhD	After PhD	No training				Before PhD
Fossil ID and dating	75.3333	43.3333	8.66667	9.33333			Fossil ID and dating	64.7059	50	19.1176	10.2941			Fossil ID and dating	84.1463
Fossil excavation	68.4211	36.1842	6.57895	15.1316			Fossil excavation	62.6866	37.3134	14.9254	14.9254			Fossil excavation	72.9412
Fossil jacketing	42.8571	29.2517	6.12245	38.7755			Fossil jacketing	39.3939	31.8182	13.6364	39.3939			Fossil jacketing	45.679
Non-macro techniques	50.3448	25.5172	6.2069	36.5517			Non-macro techniques	45.3125	25	14.0625	39.0625			Non-macro techniques	54.321
Geological sequence interpretation	77.027	24.3243	6.08108	16.2162			Geological sequence interpretation	73.5294	19.1176	13.2353	20.5882			Geological sequence interpretation	80
Geological mapping	74.6575	22.6027	6.16438	15.7534			Geological mapping	71.6418	19.403	13.4328	16.4179			Geological mapping	77.2152
Identifying taphonomy	60.9272	27.8146	7.28477	23.8411			Identifying taphonomy	57.3529	32.3529	16.1765	22.0588			Identifying taphonomy	63.8554
Site safety	45.8904	28.0822	6.84932	36.9863			Site safety	38.4615	30.7692	15.3846	38.4615			Site safety	51.8519
Field team management	26.8966	26.8966	7.58621	53.1034			Field team management	22.7273	31.8182	16.6667	51.5152			Field team management	30.3797
Ethics and law	41.7808	26.0274	6.16438	41.7808			Ethics and law	31.8182	24.2424	12.1212	46.9697			Ethics and law	50

## Sheet: S4 Confidence Field skills
Raw counts
	Not at all	Not very	Neutral	Quite confident	Very confident	No response
Fossil Identification and dating	10	16	32	60	38	1
Fossil excavation	5	17	18	65	51	1
Fossil jacketing	40	22	19	39	35	2
Non-macro techniques	34	23	38	34	27	1
Geological sequence interpretation	20	26	40	46	23	2
Geological mapping	20	31	34	52	19	1
Identification of taphonomy	20	27	33	56	19	2
Site safety	10	25	32	63	25	2
Field team management	29	24	29	45	28	2
Ethics and law	16	33	39	45	24	0
Percentage (where answer given)
	Not at all	Not very	Neutral	Quite confident	Very confident
Fossil Identification and dating	6.41026	10.2564	20.5128	38.4615	24.359
Fossil excavation	3.20513	10.8974	11.5385	41.6667	32.6923
Fossil jacketing	25.8065	14.1935	12.2581	25.1613	22.5806
Non-macro techniques	21.7949	14.7436	24.359	21.7949	17.3077
Geological sequence interpretation	12.9032	16.7742	25.8065	29.6774	14.8387
Geological mapping	12.8205	19.8718	21.7949	33.3333	12.1795
Identification of taphonomy	12.9032	17.4194	21.2903	36.129	12.2581
Site safety	6.45161	16.129	20.6452	40.6452	16.129
Field team management	18.7097	15.4839	18.7097	29.0323	18.0645
Ethics and law	10.1911	21.0191	24.8408	28.6624	15.2866

## Sheet: S5 Fieldwork
Participation Raw counts
		Successful	Not successful	Not attempted	No response
Within organisation		99	15	32	15
Outside organisation		62	13	47	38
Open application		16	3	69	70
Participation Percentage of those who answered
		Successful	Not successful	Not attempted
Within organisation		69.7183	10.5634	22.5352
Outside organisation		52.1008	10.9244	39.4958
Open application		18.3908	3.44828	79.3103
Organisation Raw counts
		Successful	Not successful	Not attempted	No response
Solo fieldwork		20	3	100	34
With others from own instition		52	10	76	21
With others outside institution		53	5	84	16
Organisation Percentage of those who answered
		Successful	Not successful	Not attempted
Solo fieldwork		16.2602	2.43902	81.3008
With others from own instition		38.2353	7.35294	55.8824
With others outside institution		37.5887	3.5461	59.5745

## Sheet: S6 Barriers
Field skills training						Fieldwork participation/organisation
	Raw count	Percentage of those who answered					Raw count	Percentage of those who answered
Funding	68	43.5897				Declined funding to participate	14	10
Geographical	38	24.359				Declined funding to instigate a trip	18	12.8571
No provision by institution	51	32.6923				Lack of support from colleagues	32	22.8571
Poor logistical support	39	25				Concerns regarding ethics of fieldwork	12	8.57143
Poor support for development	33	21.1538				Travel safety	15	10.7143
Poor advertising	51	32.6923				Lack of contacts in target region	20	14.2857
High cost	40	25.641				Protectionism over fieldwork locations	27	19.2857
Personal circumstances	27	17.3077				Protectionism over field trips	16	11.4286
Need for accessibility adjustments	12	7.69231				Protectionism over data	17	12.1429
Low confidence	30	19.2308				Administrative burden	23	16.4286
Travel safety	22	14.1026				Legalities of target area	16	11.4286
Don't know what skills	32	20.5128				Personal circumstances	20	14.2857
Don't know where to start	38	24.359				Accessibility requirements	7	5
Discrimination	14	8.97436				Low confidence	19	13.5714
Other	11	7.05128				Lack of field skills training	19	13.5714
No barriers	31	19.8718				Discrimination	5	3.57143
No response	1					Other	9	6.42857
						No barriers	47	33.5714
						No response	17

## Sheet: S7 Discrimination
	Field skills			Fieldwork
	Raw count	Percentage of total respondents		Raw count	Percentage of total respondents
Accessibility requirements	10	6.36943		11	7.00637
Age	8	5.09554		8	5.09554
Ethnicity	7	4.4586		5	3.18471
Gender	29	18.4713		28	17.8344
Inter-institutional relationships/conflicts	23	14.6497		19	12.1019
Intradepartmental relationships/conflicts	25	15.9236		19	12.1019
Mode of work	6	3.82166		6	3.82166
No discrimination encountered	77	49.0446		83	52.8662
Other	7	4.4586		3	1.91083
Prefer not to say	3	1.91083		1	0.636943
Pregnancy and parental leave	0	0		0	0
Religion	1	0.636943		0	0
Sexual orientation	3	1.91083		1	0.636943
No response	15	9.55414		22	14.0127
PNTS+NA	18	11.465		23	14.6497
Reporting by gender
Fieldskills							Fieldwork
Percentages	Female	Male	Non-binary	Prefer not to say			Percentages	Female	Male	Non-binary	Prefer not to say
Ethnicity	5.08475	6.06061	0	0			Ethnicity	3.44828	3.22581	0	10
Gender	42.3729	1.51515	40	8.33333			Gender	37.931	3.22581	40	20
Sexual orientation	1.69492	1.51515	0	8.33333			Sexual orientation	0	1.6129	0	0
Mode of work	1.69492	6.06061	20	0			Pregnancy/Parental	0	0	0	0
Intradepartmental relationships	20.339	16.6667	0	16.6667			Religion	0	0	0	0
Inter-departmental relationships	13.5593	19.697	0	16.6667			Mode of work	3.44828	4.83871	20	0
Religion	1.69492	0	0	0			Relationships within institution	13.7931	11.2903	40	20
Pregnancy/Parental	0	0	0	0			Relationships outside institution	12.069	14.5161	20	20
Age	8.47458	4.54545	0	0			Age	10.3448	3.22581	0	0
Accessibility requirements	10.1695	4.54545	20	0			Accessibility requirements	8.62069	4.83871	40	10
Other	1.69492	6.06061	0	16.6667			Other	5.17241	0	0	0
None	38.9831	68.1818	40	58.3333			None	48.2759	75.8065	40	60
Prefer not to say	1.69492	1.51515	0	8.33333			Prefer not to say	0	0	0	10

## Sheet: S8 InterestxRC
Interest x Career stage					Interest x Gender ID							Interest x Age
Count of Respondent	Column Labels				Count of Respondent	Column Labels						Count of Respondent	Column Labels
Row Labels	PhD candidate	Researcher in palaeontology up to 5 years post-PhD	Grand Total		Row Labels	F	M	N	U	Grand Total		Row Labels	<25 years old	>41 years old	26-30 years old	31-35 years old	36-40 years old	Grand Total
No, I have never had an interest in pursuing fieldwork	2	6	8		No, I have never had an interest in pursuing fieldwork	5	3	0	0	8		No, I have never had an interest in pursuing fieldwork	1	1	3	3	0	8
Yes, I have an active interest in pursuing fieldwork	75	58	133		Yes, I have an active interest in pursuing fieldwork	53	64	5	11	133		Yes, I have an active interest in pursuing fieldwork	20	7	47	42	17	133
Yes, I have previously had an interest in fieldwork, but now I do not	12	4	16		Yes, I have previously had an interest in fieldwork, but now I do not	11	2	1	2	16		Yes, I have previously had an interest in fieldwork, but now I do not	1	0	8	6	1	16
Grand Total	89	68	157		Grand Total	69	69	6	13	157		Grand Total	22	8	58	51	18	157
	Chi square	p	0.0651628					Chi square	p	0.165982						Chi square	p	0.754009

## Sheet: S9 PrePhDxCareerstage
Those who had training pre-PhD (Percentages)
	Post-docs	PhD candidates
Fossil ID and dating	64.7059	84.1463
Fossil excavation	62.6866	72.9412
Fossil jacketing	39.3939	45.679
Non-macro techniques	45.3125	54.321
Geological sequence interpretation	73.5294	80
Geological mapping	71.6418	77.2152
Identifying taphonomy	57.3529	63.8554
Site safety	38.4615	51.8519
Field team management	22.7273	30.3797
Ethics and law	31.8182	50
Wilcoxon signed-rank test
Summary statistics:
Variable	Observations	Obs. with missing data	Obs. without missing data	Minimum	Maximum	Mean	Std. deviation
Post-docs	10	0	10	22.7273	73.5294	50.763	17.605
PhD candidates	10	0	10	30.3797	84.1463	61.039	17.423
Wilcoxon signed-rank test / Two-tailed test:
V	0
Expected value	27.5
Variance (V)	96.25
p-value (Two-tailed)	0.00195312
alpha	0.05

## Sheet: S10 PrePhDxCSxGender
Those who had training pre-PhD (by gender)						Post-docs (percentage of those who answered)
Respondent percentages	Post-docs		PhD candidates				PrePhD		During PhD		After PhD		No training
Row labels	Male	Female	Male	Female			M	F	M	F	M	F	M	F
Fossil ID and dating	63.1579	61.5385	86.6667	83.7838		Fossil ID and dating	63.1579	61.5385	42.1053	61.5385	21.0526	19.2308	10.5263	11.5385
Fossil excavation	62.1622	57.6923	86.6667	65.8537		Fossil excavation	62.1622	57.6923	29.7297	50	16.2162	15.3846	16.2162	15.3846
Fossil jacketing	41.6667	26.9231	63.3333	32.4324		Fossil jacketing	41.6667	26.9231	25	42.3077	16.6667	11.5385	41.6667	42.3077
Non-macro techniques	40	48	41.3793	57.8947		Non-macro techniques	40	48	14.2857	44	14.2857	16	48.5714	28
Geological sequence interpretation	68.4211	76.9231	75	84.2105		Geological sequence interpretation	68.4211	76.9231	13.1579	30.7692	10.5263	19.2308	26.3158	15.3846
Geological mapping	65.7895	76	79.3103	80.5556		Geological mapping	65.7895	76	18.4211	20	15.7895	12	21.0526	12
Identifying taphonomy	52.6316	57.6923	70	64.1026		Identifying taphonomy	52.6316	57.6923	36.8421	26.9231	15.7895	19.2308	18.4211	30.7692
Site safety	30.5556	44	50	52.7778		Site safety	30.5556	44	30.5556	28	19.4444	12	38.8889	44
Field team management	24.3243	24	37.931	25.7143		Field team management	24.3243	24	27.027	32	21.6216	12	45.9459	64
Ethics and law	27.7778	38.4615	50	48.6486		Ethics and law	27.7778	38.4615	22.2222	23.0769	13.8889	11.5385	47.2222	50
Wilcoxon signed-rank test: PhD candidates training Pre-PhD by gender									Wilcoxon signed-rank test: PostDocs training Pre-PhD by gender
Summary statistics:									Summary statistics:
Variable	Observations	Obs. with missing data	Obs. without missing data	Minimum	Maximum	Mean	Std. deviation		Variable	Observations	Obs. with missing data	Obs. without missing data	Minimum	Maximum	Mean	Std. deviation
Male	10	0	10	37.931	86.6667	64.0287	18.2656		Male	10	0	10	24.3243	68.4211	47.6486	16.8718
Female	10	0	10	25.7143	84.2105	59.5974	20.3981		Female	10	0	10	24	76.9231	51.1231	18.3224
Wilcoxon signed-rank test / Two-tailed test:									Wilcoxon signed-rank test / Two-tailed test:
V	37								V	16
Expected value	27.5								Expected value	27.5
Variance (V)	96.25								Variance (V)	96.25
p-value (Two-tailed)	0.375								p-value (Two-tailed)	0.275391
alpha	0.05								alpha	0.05
									Wilcoxon signed-rank test: PostDocs training During PhD by gender
									Summary statistics:
									Variable	Observations	Obs. with missing data	Obs. without missing data	Minimum	Maximum	Mean	Std. deviation
									M	10	0	10	13.1579	42.1053	25.9347	9.35392
									F	10	0	10	20	61.5385	35.8615	13.1849
									Wilcoxon signed-rank test / Two-tailed test:
									V	8
									Expected value	27.5
									Variance (V)	96.25
									p-value (Two-tailed)	0.0488281
									alpha	0.05
									Wilcoxon signed-rank test: PostDocs training after PhD by gender
									Summary statistics:
									Variable	Observations	Obs. with missing data	Obs. without missing data	Minimum	Maximum	Mean	Std. deviation
									M	10	0	10	10.5263	21.6216	16.5281	3.40169
									F	10	0	10	11.5385	19.2308	14.8154	3.42328
									Wilcoxon signed-rank test / Two-tailed test:
									V	39
									Expected value	27.5
									Variance (V)	96.25
									p-value (Two-tailed)	0.275391
									alpha	0.05
									Wilcoxon signed-rank test: PostDocs no training by gender
									Summary statistics:
									Variable	Observations	Obs. with missing data	Obs. without missing data	Minimum	Maximum	Mean	Std. deviation
									M	10	0	10	10.5263	48.5714	31.4827	14.4754
									F	10	0	10	11.5385	64	31.3385	18.2032
									Wilcoxon signed-rank test / Two-tailed test:
									V	25
									Expected value	27.5
									Variance (V)	96.25
									p-value (Two-tailed)	0.845703
									alpha	0.05

[truncated: 4 more sheets: S11 ConfidencexAge, S12 BarriersxRC, S13 DiscriminationxRC, S14 Dataframe]
